# Supplementary material for: Antifungal efficacy of microencapsulated oligoDNAs through whey protein concentrate (WPC) as coated protein against Verticillium dahliae
Source: PLoS One. 2026 May 27;21(5):e0349566. doi: 10.1371/journal.pone.0349566 (PMC13215511; doi:10.1371/journal.pone.0349566)
Supplement: S2 File — (XLSX) [file pone.0349566.s005.xlsx]

## Sheet: Sheet1
			D6	D9	D12	D15	D18	D21	D24	D27	D30
	Control	DI1	0	0	0	0	0	0	0	0	0			D6
		DI2	0	0	0	0	0	0	0	0	0			D9
		DI3	0	0	0	0	0	0	0	0	0			D12
		DI4	0	0	0	0	0	0	0	0	0			D15
		DI5	0	0	0	0	0	0	0	0	0			D18
	Pathogen	DI1	30	30	60	80	80	80	80	90	100			D21
		DI2	30	40	60	60	80	80	80	90	90			D24
		DI3	30	30	60	70	70	80	80	80	80			D27
		DI4	10	40	70	70	80	80	90	90	100			D30
		DI5	70	80	80	80	90	90	90	90	100
	Encaps oligos	DI1	20	20	20	20	30	30	50	50	50
		DI2	0	10	20	20	30	30	40	60	60
		DI3	0	0	20	20	20	30	30	30	40
		DI4	10	10	10	20	20	20	40	40	40
		DI5	10	10	10	30	30	40	40	50	60
	Non-encaps oligos	DI1	40	40	40	50	60	70	70	70	80
		DI2	40	50	50	60	60	70	70	90	90
		DI3	0	10	20	30	40	50	60	60	60
		DI4	10	10	30	50	50	60	60	60	60
		DI5	10	20	20	30	50	50	60	60	70
	WPC	DI1	30	30	30	30	50	70	70	70	70
		DI2	20	30	40	50	60	60	60	60	60
		DI3	30	30	40	50	60	70	70	80	80
		DI4	80	80	100	100	100	100	100	100	100
		DI5	100	100	100	100	100	100	100	100	100

## Sheet: Sheet2
	D6		D9		D12		D15		D18		D21		D24		D27		D30
Treatment	Mean	Std. De.	Mean	Std. De.	Mean	Std. De.	Mean	Std. De.	Mean	Std. De.	Mean	Std. De.	Mean	Std. De.	Mean	Std. De.	Mean	Std. De.
Control	0	0	0	0	0	0	0	0	0	0	0	0	0	0	0	0	0	0
Pathogen	34	21.9089	44	20.7364	66	8.94427	72	8.3666	80	7.07107	82	4.47214	84	5.47723	88	4.47214	94	8.94427
Encaps oligos	8	8.3666	10	7.07107	16	5.47723	22	4.47214	26	5.47723	30	7.07107	40	7.07107	46	11.4018	50	10
Non-encaps oligos	20	18.7083	26	18.1659	32	13.0384	44	13.4164	52	8.3666	60	10	64	5.47723	68	13.0384	72	13.0384
WPC	52	35.6371	54	33.6155	62	34.9285	66	32.0936	74	24.0832	80	18.7083	80	18.7083	82	17.8885	82	17.8885
Total	22.8	26.8514	26.8	27.3435	35.2	30.5669	40.8	31.2143	46.4	32.5167	50.4	33.3517	53.6	32.7719	56.8	34.1223	59.6	35.4119
	Treatment	Control	Pathogen	Encaps oligos	Non-encaps oligos	WPC	Total
D6	Mean	0	34	8	20	52	22.8
	Std. De.	0	21.9089	8.3666	18.7083	35.6371	26.8514
D9	Mean	0	44	10	26	54	26.8
	Std. De.	0	20.7364	7.07107	18.1659	33.6155	27.3435
D12	Mean	0	66	16	32	62	35.2
	Std. De.	0	8.94427	5.47723	13.0384	34.9285	30.5669
D15	Mean	0	72	22	44	66	40.8
	Std. De.	0	8.3666	4.47214	13.4164	32.0936	31.2143
D18	Mean	0	80	26	52	74	46.4
	Std. De.	0	7.07107	5.47723	8.3666	24.0832	32.5167
D21	Mean	0	82	30	60	80	50.4
	Std. De.	0	4.47214	7.07107	10	18.7083	33.3517
D24	Mean	0	84	40	64	80	53.6
	Std. De.	0	5.47723	7.07107	5.47723	18.7083	32.7719
D27	Mean	0	88	46	68	82	56.8
	Std. De.	0	4.47214	11.4018	13.0384	17.8885	34.1223
D30	Mean	0	94	50	72	82	59.6
	Std. De.	0	8.94427	10	13.0384	17.8885	35.4119

## Sheet: Sheet3
Multivariate Testsa
Effect		Value	F	Hypothesis df	Error df	Sig.	Partial Eta Squared
factor1	Pillai's Trace	0.906691	15.790b	8	13	1.58076e-05	0.906691
	Wilks' Lambda	0.0933087	15.790b	8	13	1.58076e-05	0.906691
	Hotelling's Trace	9.71711	15.790b	8	13	1.58076e-05	0.906691
	Roy's Largest Root	9.71711	15.790b	8	13	1.58076e-05	0.906691
factor1 * G	Pillai's Trace	2.0711	2.14745	32	64	0.00471692	0.517776
	Wilks' Lambda	0.0326197	2.3682	32	49.5368	0.00310149	0.575019
	Hotelling's Trace	6.67445	2.39863	32	46	0.00328548	0.625273
	Roy's Largest Root	3.649	7.298c	8	16	0.000400917	0.7849
a. Design: Intercept + G Within Subjects Design: factor1
b. Exact statistic
c. The statistic is an upper bound on F that yields a lower bound on the significance level.
Mauchly's Test of Sphericitya
Measure:	MEASURE_1
Within Subjects Effect	Mauchly's W	Approx. Chi-Square	df	Sig.	Epsilonb
					Greenhouse-Geisser	Huynh-Feldt	Lower-bound
factor1	0.00151981	111.127	35	1.50097e-09	0.343094	0.482597	0.125
Tests the null hypothesis that the error covariance matrix of the orthonormalized transformed dependent variables is proportional to an identity matrix.
a. Design: Intercept + G Within Subjects Design: factor1
b. May be used to adjust the degrees of freedom for the averaged tests of significance. Corrected tests are displayed in the Tests of Within-Subjects Effects table.
Tests of Within-Subjects Effects
Measure:	MEASURE_1
Source		Type III Sum of Squares	df	Mean Square	F	Sig.	Partial Eta Squared			Source	Type III Sum of Squares	df	Mean Square	F	Sig.	Partial Eta Squared
factor1	Sphericity Assumed	34440	8	4305	84.0912	2.38979e-53	0.807861		Tests of Within-Subjects Effects	factor1	34440	2.74475	12547.6	84.0912	7.84526e-20	0.807861
	Greenhouse-Geisser	34440	2.74475	12547.6	84.0912	7.84526e-20	0.807861			factor1 * G	11880	10.979	1082.07	7.25176	1.8769e-07	0.591895
	Huynh-Feldt	34440	3.86078	8920.48	84.0912	5.70836e-27	0.807861			Error(factor1)	8191.11	54.895	149.214
	Lower-bound	34440	1	34440	84.0912	1.33017e-08	0.807861		Tests of Between-Subjects Effects	G	165344	4	41336	26.221	1.04301e-07	0.839852
factor1 * G	Sphericity Assumed	11880	32	371.25	7.25176	3.52273e-18	0.591895			Error	31528.9	20	1576.44
	Greenhouse-Geisser	11880	10.979	1082.07	7.25176	1.8769e-07	0.591895
	Huynh-Feldt	11880	15.4431	769.275	7.25176	9.41681e-10	0.591895
	Lower-bound	11880	4	2970	7.25176	0.000886655	0.591895
Error(factor1)	Sphericity Assumed	8191.11	160	51.1944
	Greenhouse-Geisser	8191.11	54.895	149.214
	Huynh-Feldt	8191.11	77.2156	106.081
	Lower-bound	8191.11	20	409.556
Levene's Test of Equality of Error Variancesa
		Levene Statistic	df1	df2	Sig.
D6	Based on Mean	8.5411	4	20	0.000344295
	Based on Median	1.47205	4	20	0.247984
	Based on Median and with adjusted df	1.47205	4	8.51894	0.292353
	Based on trimmed mean	7.84006	4	20	0.000569706
D9	Based on Mean	9.41766	4	20	0.000189524
	Based on Median	1.39744	4	20	0.27081
	Based on Median and with adjusted df	1.39744	4	7.11787	0.326088
	Based on trimmed mean	8.00584	4	20	0.000504615
D12	Based on Mean	29.6138	4	20	3.77973e-08
	Based on Median	2.2193	4	20	0.103463
	Based on Median and with adjusted df	2.2193	4	5.35807	0.194873
	Based on trimmed mean	27.3528	4	20	7.34886e-08
D15	Based on Mean	18.4456	4	20	1.72538e-06
	Based on Median	2.91026	4	20	0.0476383
	Based on Median and with adjusted df	2.91026	4	5.96178	0.117846
	Based on trimmed mean	18.7031	4	20	1.55088e-06
D18	Based on Mean	17.7578	4	20	2.30684e-06
	Based on Median	2.29412	4	20	0.0949541
	Based on Median and with adjusted df	2.29412	4	5.80905	0.177183
	Based on trimmed mean	17.5607	4	20	2.51105e-06
D21	Based on Mean	10.8624	4	20	7.5992e-05
	Based on Median	2.56667	4	20	0.0697145
	Based on Median and with adjusted df	2.56667	4	6.59341	0.136136
	Based on trimmed mean	10.7438	4	20	8.16685e-05
D24	Based on Mean	14.3077	4	20	1.1408e-05
	Based on Median	2.125	4	20	0.115346
	Based on Median and with adjusted df	2.125	4	7.36691	0.176148
	Based on trimmed mean	14.1897	4	20	1.21062e-05
D27	Based on Mean	5.12821	4	20	0.00521295
	Based on Median	2.26471	4	20	0.0982073
	Based on Median and with adjusted df	2.26471	4	11.3892	0.125765
	Based on trimmed mean	5.02241	4	20	0.00574033
D30	Based on Mean	5.3211	4	20	0.00438235
	Based on Median	2.91304	4	20	0.0474933
	Based on Median and with adjusted df	2.91304	4	13.4777	0.0619479
	Based on trimmed mean	5.25348	4	20	0.00465579
Tests the null hypothesis that the error variance of the dependent variable is equal across groups.
a. Design: Intercept + G Within Subjects Design: factor1
Tests of Between-Subjects Effects
Measure:	MEASURE_1
Transformed Variable:	Average
Source	Type III Sum of Squares	df	Mean Square	F	Sig.	Partial Eta Squared
Intercept	427716	1	427716	271.317	4.23294e-13	0.931346
G	165344	4	41336	26.221	1.04301e-07	0.839852
Error	31528.9	20	1576.44
Pairwise Comparisons
Measure:	MEASURE_1
(I) Treatment		Mean Difference (I-J)	Std. Error	Sig.b	95% Confidence Interval for Differenceb
					Lower Bound	Upper Bound
Control	Pathogen	-71.556*	8.37044	4.12163e-07	-97.9509	-45.1602
	Encaps oligos	-27.556*	8.37044	0.0364256	-53.9509	-1.16022
	Non-encaps oligos	-48.667*	8.37044	0.000109155	-75.062	-22.2713
	WPC	-70.222*	8.37044	5.5514e-07	-96.6176	-43.8269
Pathogen	Control	71.556*	8.37044	4.12163e-07	45.1602	97.9509
	Encaps oligos	44.000*	8.37044	0.000382138	17.6047	70.3953
	Non-encaps oligos	22.8889	8.37044	0.127745	-3.50645	49.2842
	WPC	1.33333	8.37044	1	-25.062	27.7287
Encaps oligos	Control	27.556*	8.37044	0.0364256	1.16022	53.9509
	Pathogen	-44.000*	8.37044	0.000382138	-70.3953	-17.6047
	Non-encaps oligos	-21.1111	8.37044	0.202532	-47.5064	5.28423
	WPC	-42.667*	8.37044	0.000549773	-69.062	-16.2713
Non-encaps oligos	Control	48.667*	8.37044	0.000109155	22.2713	75.062
	Pathogen	-22.8889	8.37044	0.127745	-49.2842	3.50645
	Encaps oligos	21.1111	8.37044	0.202532	-5.28423	47.5064
	WPC	-21.5556	8.37044	0.180692	-47.9509	4.83978
WPC	Control	70.222*	8.37044	5.5514e-07	43.8269	96.6176
	Pathogen	-1.33333	8.37044	1	-27.7287	25.062
	Encaps oligos	42.667*	8.37044	0.000549773	16.2713	69.062
	Non-encaps oligos	21.5556	8.37044	0.180692	-4.83978	47.9509
Based on estimated marginal means
*. The mean difference is significant at the .05 level.
b. Adjustment for multiple comparisons: Bonferroni.
MEASURE_1
Treatment		N	Subset
			1	2	3
Tukey HSDa,b	Control	5	0
	Encaps oligos	5		27.5556
	Non-encaps oligos	5		48.6667	48.6667
	WPC	5			70.2222
	Pathogen	5			71.5556
	Sig.		1	0.125197	0.0836982
Means for groups in homogeneous subsets are displayed. Based on observed means. The error term is Mean Square(Error) = 175.160.
a. Uses Harmonic Mean Sample Size = 5.000.
b. Alpha = .05.

## Sheet: Pairwise Comparisons
Pairwise Comparisons
Measure:	MEASURE_1
(I) Treatment		Mean Difference (I-J)	Std. Error	Sig.b	95% Confidence Interval for Differenceb
					Lower Bound	Upper Bound
Control	Pathogen	-71.556*	8.37044	4.12163e-07	-97.9509	-45.1602
	Encaps oligos	-27.556*	8.37044	0.0364256	-53.9509	-1.16022
	Non-encaps oligos	-48.667*	8.37044	0.000109155	-75.062	-22.2713
	WPC	-70.222*	8.37044	5.5514e-07	-96.6176	-43.8269
Pathogen	Control	71.556*	8.37044	4.12163e-07	45.1602	97.9509
	Encaps oligos	44.000*	8.37044	0.000382138	17.6047	70.3953
	Non-encaps oligos	22.8889	8.37044	0.127745	-3.50645	49.2842
	WPC	1.33333	8.37044	1	-25.062	27.7287
Encaps oligos	Control	27.556*	8.37044	0.0364256	1.16022	53.9509
	Pathogen	-44.000*	8.37044	0.000382138	-70.3953	-17.6047
	Non-encaps oligos	-21.1111	8.37044	0.202532	-47.5064	5.28423
	WPC	-42.667*	8.37044	0.000549773	-69.062	-16.2713
Non-encaps oligos	Control	48.667*	8.37044	0.000109155	22.2713	75.062
	Pathogen	-22.8889	8.37044	0.127745	-49.2842	3.50645
	Encaps oligos	21.1111	8.37044	0.202532	-5.28423	47.5064
	WPC	-21.5556	8.37044	0.180692	-47.9509	4.83978
WPC	Control	70.222*	8.37044	5.5514e-07	43.8269	96.6176
	Pathogen	-1.33333	8.37044	1	-27.7287	25.062
	Encaps oligos	42.667*	8.37044	0.000549773	16.2713	69.062
	Non-encaps oligos	21.5556	8.37044	0.180692	-4.83978	47.9509
